# Supplementary material for: Production of Carbamic Acid Dimer from Ammonia-Carbon Dioxide Ices: Matching Observed and Computed IR Spectra
Source: Life (Basel). 2019 Apr 23;9(2):34. doi: 10.3390/life9020034 (PMC6617078; doi:10.3390/life9020034)
Supplement: Supplementary file 1 [file life-09-00034-s001.zip]

Archive with 3 entries (3 files):
- MATCHtoAllData.xlsx
- MATCHtoAllSpecies.xlsx
- MP2 Coordinates for Carbamate Species 21Feb2019.docx
